# Supplementary material for: Salivary proteomics of canine oral tumors using MALDI-TOF mass spectrometry and LC-tandem mass spectrometry
Source: PLoS One. 2019 Jul 18;14(7):e0219390. doi: 10.1371/journal.pone.0219390 (PMC6638856; doi:10.1371/journal.pone.0219390)
Supplement: S1 Table — (XLSX) [file pone.0219390.s007.xlsx]

## Sheet: Pooled samples
SENP7	1st	2nd	3rd	Mean	SD
CP	0.044	0.061	0.0873931	0.064131	0.0218654
BN	0.138	0.229	0.222714	0.196571	0.0508214
EOM	0.119	0.21	0.237277	0.188759	0.0619335
LOM	0.132	0.261	0.295003	0.229334	0.0859916
OSCC	0.161	0.329	0.279937	0.256646	0.0863879
TLR4	1st	2nd	3rd	Mean	SD
CP	0.0073761	0.0218423	0.0130711	0.0140965	0.00728741
BN	0.0275342	0.0530873	0.0516038	0.0440751	0.014344
EOM	0.0164537	0.0672073	0.0385631	0.0407414	0.0254468
LOM	0.0451563	0.0835121	0.0852309	0.0712997	0.0226572
OSCC	0.0795682	0.0772868	0.0982513	0.0850354	0.011502
NFkB	1st	2nd	3rd	Mean	SD
CP	0.0765863	0.0123607	0.0122141	0.0337204	0.0371231
BN	0.107159	0.110101	0.106729	0.107997	0.00183506
EOM	0.0970481	0.0896719	0.0768682	0.0878627	0.0102109
LOM	0.147948	0.127592	0.149768	0.141769	0.012312
OSCC	0.182004	0.153774	0.188474	0.174751	0.0184523
